# Supplementary material for: MHC-I upregulation by macbecin II in the solid tumors potentiates the effect of active immunotherapy
Source: EMBO Mol Med. 2025 Mar 14;17(4):797–822. doi: 10.1038/s44321-025-00213-7 (PMC11982318; doi:10.1038/s44321-025-00213-7)
Supplement: Supplementary file 4 — Source data Fig. 2 [file 44321_2025_213_MOESM4_ESM.zip › Figure 2 numerical data.xlsx]

## Sheet: Sheet1
Figure 2D
	0.7474	0.6217	0.5144	0.2331	0.528
	0.8531	0.7966	0.6306	0.3339	0.684
	0.9325	0.7324	0.6334	0.4335	0.536
