# Supplementary material for: MHC-I upregulation by macbecin II in the solid tumors potentiates the effect of active immunotherapy
Source: EMBO Mol Med. 2025 Mar 14;17(4):797–822. doi: 10.1038/s44321-025-00213-7 (PMC11982318; doi:10.1038/s44321-025-00213-7)
Supplement: Supplementary file 5 — Source data Fig. 3 [file 44321_2025_213_MOESM5_ESM.zip › Figure 3 numerical data.xlsx]

## Sheet: Sheet1
Figure 3C
	0.3172	0.2842	0.2012	0.1002	0.2053
	0.3116	0.2753	0.2046	0.0897	0.2259
	0.3294	0.2644	0.2187	0.0652	0.193
Figure 3D
		Macbecin 0			Macbecin 0.1			Macbecin 0.5
	0	0.959091	1.02489	1.02056	0.746104	1.00909	0.788745	0.801732	0.795671	0.789827
	1:10	0.760606	0.793723	0.788095	0.486364	0.444805	0.442424	0.412338	0.230519	0.357576
	1:20	0.72381	0.57013	0.58961	0.381385	0.367532	0.357143	0.153463	0.143074	0.138961
Figure 3F
	Control	1:10	1:20
	1.01018	0.815263	0.763333
	0.998246	0.817368	0.712105
	0.993333	0.815965	0.741228
Figure 3G
		Macbecin 0			Macbecin 0.1			Macbecin 0.5
	0	1.01671	0.983554	1.00424	0.594695	0.801857	0.819363	0.571883	0.534218	0.545093
	1:10	0.897082	0.912997	0.847215	0.53687	0.564987	0.632891	0.41008	0.381963	0.4313
	1:20	0.850133	0.798143	0.74748	0.439257	0.491247	0.461273	0.271353	0.422281	0.286472
