# Supplementary material for: MHC-I upregulation by macbecin II in the solid tumors potentiates the effect of active immunotherapy
Source: EMBO Mol Med. 2025 Mar 14;17(4):797–822. doi: 10.1038/s44321-025-00213-7 (PMC11982318; doi:10.1038/s44321-025-00213-7)
Supplement: Supplementary file 6 — Source data Fig. 4 [file 44321_2025_213_MOESM6_ESM.zip › Figure 4 numerical data.xlsx]

## Sheet: Sheet1
Figure 4D
	Control	Macbecin II	IL2-ep13nsEV	IL2-ep13nsEV+ Macbecin II
	1.3	0.6	1.3	0.6
	1.3	0.54	1	0.31
	2.7	1.23	0.6	0.18
	1.36	1	0.7	0.22
	0.8	1.6	0.82	0.29
	1.14	1.3	0.52	0.13
	0.6	1.4	0.8	0.21
	1.8	1.5	0.59	0.4
	1.3	1.7	0.93	0.3
	1.8	0.7	0.5	0.15
Figure 4E
	Control	Macbecin II	IL2-ep13nsEV	IL2-ep13nsEV+ Macbecin II
	26	8	7	5
	12	2	5	3
	7	5	4	0
	9	12	6	1
	15	10	1	2
Figure 4F
	Control	Macbecin II	IL2-ep13nsEV	IL2-ep13nsEV+ Macbecin II
	5.8	3.3	15.7	23.6
	8.3	8.9	11.6	18.6
	3.4	9.4	13	21.7
	7.8	6.1	16.3	26.3
Figure 4G
	Control	Macbecin II	IL2-ep13nsEV	IL2-ep13nsEV+ Macbecin II
	11.5	9.2	22.4	29.9
	13.4	15.1	18.7	27.6
	5.7	6.7	20.1	25.3
	6.9	12.8	16.7	32.1
Figure 4H
	Control	Macbecin II	IL2-ep13nsEV	IL2-ep13nsEV+ Macbecin II
	10.4	10.4	18.3	21.3
	6.8	19	17.7	19.3
	11.2	18.1	23.1	29.1
	13.4	10.3	21.4	32.5
Figure 4I
	Control	Macbecin II	IL2-ep13nsEV	IL2-ep13nsEV+ Macbecin II
	10.5	12.2	18.1	31.3
	6.5	23	24.6	38.3
	3.8	11.8	27.3	44.1
	4.5	7.4	19.2	42.5
Figure 4M
	Control	Macbecin II	IL2-ep13sEV	IL2-ep13sEV +Macbecin	MHC-up+ IL2-ep13sEV
	3.9	1.9	2.1	0.6	0.7
	3.8	4.2	1.6	0.8	0.8
	3	2.4	2.1	1.2	0.9
	4.6	3.8	2.1	1.3	2.1
	3.8	2.4	2.4	1.8	3
	2.9	3.1	2.4	2	2.4
	2.7	3.2	2.4	2.3	0.4
	3.5	1.7	2.2	1.7	0.6
	2.9	2.3	2.2	0.6	0.8
	3.3	1.9	1.7	0.7	1.8
Figure 4N
	Control	Macbecin II	IL2-ep13sEV	IL2-ep13sEV +Macbecin	MHC-up+ IL2-ep13sEV
	4	5	2	1	2
	3	4	1	2	1
	2	3	2	0	1
	6	2	3	1	1
	5	4	2	0	0
Figure 4O
	Control	Macbecin II	IL2-ep13sEV	IL2-ep13sEV +Macbecin	MHC-up+ IL2-ep13sEV
	11	8.5	18.7	29.9	31.7
	8.9	9.8	15.6	25.6	24.5
	10.3	12.5	14.3	27.3	28.3
	7.8	7.6	17.4	24.1	26.7
Figure 4P
	Control	Macbecin II	IL2-ep13sEV	IL2-ep13sEV +Macbecin	MHC-up+ IL2-ep13sEV
	13.5	12.1	14.5	33.5	34.8
	8.6	10.3	16.3	28.3	30.7
	10.4	7.4	13.2	24.3	25.3
	11.3	8.3	12.5	26.7	22.9
Figure 4Q
	Control	Macbecin II	IL2-ep13sEV	IL2-ep13sEV +Macbecin	MHC-up+ IL2-ep13sEV
	1.7	1.3	23.3	30.7	28.3
	1.5	5.4	20.7	25.6	24.1
	3.4	3.5	18.1	24.3	27.8
	6.3	2.8	14.3	27.4	22.6
Figure 4R
	Control	Macbecin II	IL2-ep13sEV	IL2-ep13sEV +Macbecin	MHC-up+ IL2-ep13sEV
	3.1	7.3	16.3	25.5	25.3
	3.8	3.8	18.1	28.3	26.6
	6.2	5.4	22.3	20.1	19.2
	8.3	6.7	13.4	26.9	23.4
Figure 4S
	Control	Macbecin II	IL2-ep13sEV	IL2-ep13sEV +Macbecin	MHC-up+ IL2-ep13sEV
	4	10	4	17	19
	3.8	11.2	4.5	19.2	22.3
	2.5	9.8	2.3	16.8	17.1
Figure 4T
	Control	Macbecin II	IL2-ep13sEV	IL2-ep13sEV +Macbecin	MHC-up+ IL2-ep13sEV
	5.6	12.3	4.3	20.1	22.1
	4.2	10.7	3.8	17.5	20.3
	3.9	8.6	2.8	15.9	18.7
