# Supplementary material for: MHC-I upregulation by macbecin II in the solid tumors potentiates the effect of active immunotherapy
Source: EMBO Mol Med. 2025 Mar 14;17(4):797–822. doi: 10.1038/s44321-025-00213-7 (PMC11982318; doi:10.1038/s44321-025-00213-7)
Supplement: Supplementary file 7 — Source data Fig. 5 [file 44321_2025_213_MOESM7_ESM.zip]

Archive with 2 entries (2 files):
- Figure 5 numerical data.xlsx
- Figure 5 whole mount and images.docx
