# Supplementary material for: MHC-I upregulation by macbecin II in the solid tumors potentiates the effect of active immunotherapy
Source: EMBO Mol Med. 2025 Mar 14;17(4):797–822. doi: 10.1038/s44321-025-00213-7 (PMC11982318; doi:10.1038/s44321-025-00213-7)
Supplement: Supplementary file 7 — Source data Fig. 5 [file 44321_2025_213_MOESM7_ESM.zip › Figure 5 numerical data.xlsx]

## Sheet: Sheet1
Figure 5C
		Anti PD-1	Anti PD-1+Macbecin II
		0.29	0.14
		0.26	0.22
		0.38	0.29
		0.34	0.19
		0.37	0.19
		0.5	0.28
		0.29	0.16
		0.48	0.28
		0.39	0.13
		0.38	0.19
Figure 5D		Anti PD-1	Anti PD-1+Macbecin II
		2	0.5
		3.5	1
		1.5	1.5
		3	0
		4	2
Figure 5E	CD4	Anti PD-1	Anti PD-1+Macbecin II
		40	210
		38	240
		25	165
		62	173
	CD8	Anti PD-1	Anti PD-1+Macbecin II
		60	164
		40	140
		54	178
		35	210
Figure 5F
		Anti PD-1	Anti PD-1+Macbecin II
		150	200
		100	260
		80	180
		60	210
Figure 5G
		anti PD-1	Anti PD-1+Macbecin II
		0.42	0.1
		0.71	0.09
		0.41	0.04
		0.24	0.12
		0.47	0.07
Figure 5H
		anti PD-1	Anti PD-1+Macbecin II
		20.6	20.9
		22.1	21.3
		20.8	22
		22	21.1
		20.6	21.6
