# Supplementary material for: MHC-I upregulation by macbecin II in the solid tumors potentiates the effect of active immunotherapy
Source: EMBO Mol Med. 2025 Mar 14;17(4):797–822. doi: 10.1038/s44321-025-00213-7 (PMC11982318; doi:10.1038/s44321-025-00213-7)
Supplement: Supplementary file 8 — Source data Fig. 6 [file 44321_2025_213_MOESM8_ESM.zip]

Archive with 6 entries (5 files):
- Figure 6 FCS files/
- Figure 6 FCS files/figure 6 D MG132-0.zip
- Figure 6 FCS files/figure 6 E 1 0.zip
- Figure 6 FCS files/figure 6 F --.zip
- Figure 6 numerical data.xlsx
- Figure 6.docx
