# Supplementary material for: MHC-I upregulation by macbecin II in the solid tumors potentiates the effect of active immunotherapy
Source: EMBO Mol Med. 2025 Mar 14;17(4):797–822. doi: 10.1038/s44321-025-00213-7 (PMC11982318; doi:10.1038/s44321-025-00213-7)
Supplement: Supplementary file 8 — Source data Fig. 6 [file 44321_2025_213_MOESM8_ESM.zip › Figure 6 numerical data.xlsx]

## Sheet: Sheet1
Figure 6A
		Control	0.1µM	0.5µM
		1.03554	1.14312	1.21604
		1.01664	1.09542	1.42246
		1.00912	1.15183	1.03813
Figure 6B		Control	0.1µM	0.5µM
		1.06889	0.773269	1.17393
		0.969751	0.924364	1.1745
		0.984635	1.02676	0.937807
Figure 6C		Control				Macbecin II
	0	1.03093	1.01031	0.979381		1.15044	0.973451	0.884956
	4	0.690722	0.618557	0.742268		0.973451	1.06195	1.15044
	8	0.597938	0.474227	0.618557		0.884956	0.79646	0.831858
	12	0.175258	0.309278	0.247423		0.814159	0.79646	0.752212
